# Supplementary material for: RNA-Seq analysis of differentially expressed genes of Staphylococcus epidermidis isolated from postoperative endophthalmitis and the healthy conjunctiva
Source: Sci Rep. 2020 Aug 28;10:14234. doi: 10.1038/s41598-020-71050-6 (PMC7455711; doi:10.1038/s41598-020-71050-6)
Supplement: Supplementary file 1 — Supplementary Table S1. [file 41598_2020_71050_MOESM1_ESM.xlsx]

## Sheet: P-Se_vs_NP-Se.DEG
	RNA-Seq analysis of differentially expressed genes of Staphylococcus epidermidis isolated from postoperative endophthalmitis and healthy conjunctiva Qing Liu, Nan Chen, Huabo Chen, Yusen Huang
	This material includes all differentially expressed gene (DEGs) between postoperative endophthalmitis isolates (P-Se) and healthy conjunctiva isolates (NP-Se) .
Gene	geneID	pvalue	qvalue	logFC	type	func
plasmid06_gene4	SE_p605	4.47e-155	1.05e-151	-11.4858	down	MULTISPECIES: protein rlx
plasmid06_gene5	SE_p606	2.96e-153	3.48e-150	-12.0169	down	mobilization protein
plasmid06_gene2	SE_p603	2.75e-96	2.15e-93	-11.3432	down	MULTISPECIES: mobilization protein
plasmid04_gene8	SE_p409	9.24e-82	5.44e-79	-10.7463	down	YitT family protein
gene2243	SE2185	2.58e-76	1.22e-73	-4.37315	down	MarR family transcriptional regulator
gene125	SE0124	4.06e-76	1.59e-73	4.76648	up	MULTISPECIES: hypothetical protein
gene2461	SE2389	7.63e-70	2.57e-67	-4.18064	down	MULTISPECIES: ABC-2 transporter permease
gene126	SE0125	1.13e-56	3.32e-54	4.31191	up	MULTISPECIES: hypothetical protein
gene2242	SE2184	3.51e-52	9.18e-50	-3.42067	down	MULTISPECIES: NAD(P)/FAD-dependent oxidoreductase
gene1821	SE1763	8.93e-48	2.1e-45	3.28148	up	hypothetical protein M460_0211780
plasmid04_gene7	SE_p408	1.77e-34	3.8e-32	-8.38017	down	gamma-glutamyltranspeptidase
gene2241	SE2183	1.13e-30	2.22e-28	-2.53207	down	MULTISPECIES: glutathione peroxidase
plasmid04_gene9	SE_p410	1.32e-30	2.39e-28	-6.98524	down	transposon DNA-invertase
plasmid04_gene1	SE_p402	3.02e-30	5.07e-28	-3.06894	down	hypothetical protein
gene729	SE0727	5.1e-29	8.01e-27	2.45835	up	MULTISPECIES: DUF2187 domain-containing protein
gene1806	SEt47	2.04e-24	3e-22	-2.7606	down	hypothetical protein CAT7_00245
plasmid04_gene12	SE_p413	1.68e-22	2.33e-20	7.53346	up	SulP family inorganic anion transporter
plasmid04_gene5	SE_p406	2.1e-22	2.75e-20	-4.70266	down	MULTISPECIES: DUF536 domain-containing protein
gene1807	SEt48	3.43e-22	4.25e-20	-2.65686	down	_
plasmid05_gene20	SE_p521	2.07e-21	2.44e-19	-7.35663	down	DUF536 domain-containing protein
plasmid06_gene1	SE_p602	3.17e-21	3.55e-19	-7.5505	down	MULTISPECIES: teichoic acid ABC transporter permease
gene728	SE0726	5.11e-21	5.46e-19	2.00953	up	MULTISPECIES: hypothetical protein
gene1805	SEt46	9.62e-21	9.55e-19	-2.76056	down	_
gene2113	SE2055	9.74e-21	9.55e-19	2.12074	up	MULTISPECIES: antibiotic biosynthesis monooxygenase
plasmid04_gene11	SE_p412	1.14e-20	1.08e-18	7.38086	up	MULTISPECIES: resolvase
gene1822	SE1764	1.23e-20	1.11e-18	2.29989	up	antibiotic biosynthesis monooxygenase
gene259	SE0258	2.57e-20	2.24e-18	1.96197	up	MULTISPECIES: hypothetical protein
gene217	SE0216	2.72e-20	2.29e-18	-1.97754	down	MULTISPECIES: succinyl-diaminopimelate desuccinylase
gene635	SE0633	1.48e-19	1.18e-17	2.10284	up	MULTISPECIES: hypothetical protein
gene1787	SE1738	1.51e-19	1.18e-17	1.91329	up	MULTISPECIES: DNA starvation/stationary phase protection protein
gene842	SE0838	6.24e-19	4.73e-17	1.90189	up	MULTISPECIES: thiol reductase thioredoxin
gene215	SE0214	1.82e-18	1.34e-16	1.87879	up	formate acetyltransferase
gene2097	SE2039	5.06e-18	3.56e-16	-2.68755	down	DUF3427 domain-containing protein
plasmid05_gene6	SE_p507	5.15e-18	3.56e-16	2.39423	up	MULTISPECIES: beta-lactam sensor/signal transducer BlaR1
plasmid06_gene10	SE_p611	9.21e-18	6.19e-16	7.09767	up	hypothetical protein
gene1744	SE1695	2.07e-17	1.35e-15	1.81075	up	MULTISPECIES: single-stranded DNA-binding protein
gene1571	SEt29	3.02e-17	1.92e-15	-2.01931	down	_
gene1678	SE1634	6.86e-17	4.25e-15	1.75753	up	Staphylococcal toxin
gene1118	SE1113	1.05e-16	6.36e-15	1.76141	up	MULTISPECIES: serine protease
gene2176	SE2118	1.21e-16	7.14e-15	2.94397	up	hypothetical protein
gene894	SE0889	3.44e-16	1.98e-14	1.71686	up	MULTISPECIES: NINE protein
plasmid01_gene2	SE_p103	7e-16	3.92e-14	-1.89369	down	MULTISPECIES: replication initiation protein
gene2059	SE2001	8.32e-16	4.46e-14	1.71282	up	MULTISPECIES: Bcr/CflA family drug resistance efflux transporter
gene1808	SEt49	8.33e-16	4.46e-14	-2.46895	down	_
gene2328	SEt55	2.17e-15	1.14e-13	-1.78957	down	_
gene2058	SE2000	2.88e-15	1.47e-13	1.6567	up	MULTISPECIES: membrane protein
gene1577	SEt35	4.04e-15	2.02e-13	-1.71403	down	_
gene1570	SEt28	4.29e-15	2.08e-13	-1.82391	down	_
gene2156	SE2098	4.33e-15	2.08e-13	1.66108	up	MULTISPECIES: alcohol dehydrogenase
gene759	SE0755	4.42e-15	2.08e-13	1.79265	up	MULTISPECIES: ribonucleoside hydrolase RihC
gene104	SE0103	5.42e-15	2.5e-13	-1.76619	down	ornithine carbamoyltransferase
gene1561	SEt19	6.08e-15	2.75e-13	-1.90043	down	_
gene2449	SE2377	6.8e-15	3.02e-13	1.75419	up	MULTISPECIES: mechanosensitive ion channel family protein
gene1572	SEt30	7.06e-15	3.07e-13	-1.82183	down	_
gene1562	SEt20	9.24e-15	3.95e-13	-1.86916	down	_
gene2103	SE2045	1.29e-14	5.42e-13	-1.70652	down	MULTISPECIES: gluconokinase
gene1578	SEt36	2.61e-14	1.08e-12	-1.67038	down	_
gene1679	SE1635	3.21e-14	1.3e-12	1.58795	up	accessory protein regulator protein B
gene431	SE0430	6.15e-14	2.45e-12	1.63061	up	MULTISPECIES: ABC transporter permease
gene216	SE0215	6.27e-14	2.46e-12	1.64243	up	MULTISPECIES: pyruvate formate-lyase-activating enzyme
gene1576	SEt34	1.31e-13	5.04e-12	-1.71664	down	_
gene1579	SEt37	2.04e-13	7.75e-12	-1.63299	down	_
gene2098	SE2040	2.37e-13	8.84e-12	-4.13298	down	MULTISPECIES: (deoxy)nucleoside triphosphate pyrophosphohydrolase
gene1565	SEt23	2.47e-13	9.08e-12	-1.59572	down	hypothetical protein CAT7_00245
gene1563	SEt21	3.54e-13	1.28e-11	-1.65421	down	_
gene2218	SE2160	4.87e-13	1.74e-11	1.51314	up	MULTISPECIES: pyruvate, phosphate dikinase
gene1564	SEt22	5.27e-13	1.85e-11	-1.61672	down	_
gene1569	SEt27	6.29e-13	2.18e-11	-1.5963	down	_
gene29	SE0028	7.03e-13	2.4e-11	-4.25688	down	MULTISPECIES: DUF2871 domain-containing protein
gene2458	SE2386	7.26e-13	2.44e-11	-1.56888	down	MULTISPECIES: transcriptional regulator
gene851	SE0846	1.09e-12	3.61e-11	1.49365	up	phenol soluble modulin beta 1
gene2217	SE2159	1.46e-12	4.76e-11	1.49278	up	MULTISPECIES: phosphoenolpyruvate synthase regulatory protein
gene2155	SE2097	1.48e-12	4.76e-11	1.59371	up	MULTISPECIES: thioredoxin
gene1573	SEt31	1.67e-12	5.32e-11	-1.63403	down	_
gene1566	SEt24	2.22e-12	6.96e-11	-1.53307	down	_
gene455	uppP	3.4e-12	1.05e-10	1.54985	up	MULTISPECIES: undecaprenyl-diphosphatase
gene2329	SEt56	3.79e-12	1.16e-10	-1.57743	down	_
gene1560	SEt18	4.57e-12	1.38e-10	-1.75209	down	_
gene1959	SE1901	5.1e-12	1.52e-10	1.48084	up	MULTISPECIES: hypothetical protein
gene606	SE0604	5.5e-12	1.62e-10	1.45557	up	MULTISPECIES: CsbD family protein
plasmid06_gene0	SE_p601	5.65e-12	1.64e-10	-6.60167	down	MULTISPECIES: hypothetical protein
gene1603	SE1559	8.97e-12	2.58e-10	1.51251	up	MULTISPECIES: monofunctional glycosyltransferase
gene2184	SE2126	1.48e-11	4.19e-10	-1.40997	down	MULTISPECIES: transglycosylase IsaA
gene107	SE0106	3.01e-11	8.43e-10	-1.45836	down	arginine deiminase
gene1575	SEt33	3.09e-11	8.55e-10	-1.58618	down	_
gene106	SE0105	3.48e-11	9.52e-10	-1.49893	down	MULTISPECIES: arginine-ornithine antiporter
gene105	SE0104	3.61e-11	9.78e-10	-2.51463	down	Crp/Fnr family transcriptional regulator
gene47	SE0046	4.79e-11	1.28e-09	6.22362	up	MULTISPECIES: spermidine N1-acetyltransferase
gene294	SE0293	1.28e-10	3.38e-09	1.38718	up	MULTISPECIES: ribonuclease III
gene1277	rpsT	1.32e-10	3.44e-09	1.36153	up	MULTISPECIES: 30S ribosomal protein S20
gene1673	groEL	1.48e-10	3.83e-09	-1.33285	down	MULTISPECIES: molecular chaperone GroEL
gene2178	SE2120	1.63e-10	4.18e-09	1.36641	up	MULTISPECIES: copper chaperone CopZ
gene1809	SEt50	2.05e-10	5.19e-09	-2.26191	down	_
gene1154	SE1149	2.15e-10	5.37e-09	1.32942	up	hypothetical protein
gene1567	SEt25	2.9e-10	7.19e-09	-1.37016	down	_
gene1584	SEr02	4.29e-10	1.05e-08	-1.29859	down	hypothetical protein S103564_1172, partial
gene596	SE0594	4.43e-10	1.07e-08	1.36175	up	MULTISPECIES: thioredoxin
gene295	SE0294	6.44e-10	1.55e-08	1.30058	up	MULTISPECIES: 23S rRNA (guanosine(2251)-2'-O)-methyltransferase RlmB
gene731	SE0729	7.3e-10	1.73e-08	1.28757	up	MULTISPECIES: IDEAL domain-containing protein
gene1811	SEr08	8.02e-10	1.89e-08	-1.27766	down	hypothetical protein
gene454	SE0453	9.18e-10	2.14e-08	-2.13641	down	MULTISPECIES: transcriptional regulator
gene1707	SE1663	9.3e-10	2.14e-08	2.39897	up	MULTISPECIES: hypothetical protein
gene2322	SEr11	1.57e-09	3.59e-08	-1.2545	down	hypothetical protein CLOHIR_02084
gene1574	SEt32	1.62e-09	3.66e-08	-1.46299	down	hypothetical protein BSNT_06452
gene1520	SEt12	1.67e-09	3.74e-08	-1.2849	down	_
gene1559	SEt17	1.72e-09	3.81e-08	-1.59904	down	_
gene113	SE0112	2.04e-09	4.49e-08	-1.22876	down	pyridoxal-deC
gene41	SE0040	2.27e-09	4.95e-08	5.70786	up	MULTISPECIES: hypothetical protein
gene1521	SEt13	2.53e-09	5.47e-08	-1.28684	down	_
gene2132	SE2074	2.85e-09	6.1e-08	-2.20285	down	MULTISPECIES: lactate dehydrogenase
gene2460	SE2388	3.5e-09	7.42e-08	-1.26473	down	MULTISPECIES: ABC transporter ATP-binding protein
gene376	adhA	3.85e-09	8.08e-08	1.23353	up	MULTISPECIES: zinc-dependent alcohol dehydrogenase
gene1522	SEt14	4.03e-09	8.39e-08	-1.35485	down	_
gene1051	SE1046	4.92e-09	1.02e-07	-1.33835	down	MULTISPECIES: DNA repair protein MucB
gene296	SE0295	4.96e-09	1.02e-07	1.24065	up	MULTISPECIES: hypothetical protein
gene1366	SE1361	5.02e-09	1.02e-07	1.23294	up	MULTISPECIES: aldehyde dehydrogenase
gene1680	SE1636	5.16e-09	1.04e-07	1.21079	up	MULTISPECIES: cyclic lactone autoinducer peptide
gene858	SE0853	5.29e-09	1.05e-07	1.21447	up	MULTISPECIES: division/cell wall cluster transcriptional repressor MraZ
gene198	SE0197	6.43e-09	1.27e-07	1.24631	up	MULTISPECIES: diacetyl reductase ((S)-acetoin forming)
gene755	SE0751	6.57e-09	1.29e-07	-1.24307	down	MULTISPECIES: GNAT family N-acetyltransferase
gene1048	SE1043	6.78e-09	1.32e-07	1.26583	up	MULTISPECIES: LytR family transcriptional regulator
gene1519	SEt11	7.85e-09	1.51e-07	-1.22851	down	hypothetical protein SSCHL_0950
gene139	SE0138	7.92e-09	1.52e-07	1.37053	up	arsenical resistance operon trans-acting repressor ArsD
plasmid06_gene8	SE_p609	8.77e-09	1.66e-07	2.46153	up	MULTISPECIES: helix-turn-helix domain-containing protein
gene1345	SE1340	9.04e-09	1.7e-07	1.37295	up	methyladenine glycosylase
gene2153	SE2095	9.3e-09	1.74e-07	1.20229	up	MULTISPECIES: alpha/beta hydrolase
gene2102	SE2044	1.05e-08	1.94e-07	-1.20821	down	MULTISPECIES: gluconate permease
gene1518	SEt10	1.1e-08	2.02e-07	-1.24825	down	_
gene1517	SEt09	1.26e-08	2.29e-07	-1.25473	down	_
gene781	SE0777	1.27e-08	2.29e-07	1.39857	up	MULTISPECIES: hypothetical protein
gene298	rpmG	1.49e-08	2.67e-07	1.36043	up	MULTISPECIES: 50S ribosomal protein L33
gene580	SE0578	2.18e-08	3.88e-07	1.23162	up	cold-shock protein
gene579	SE0577	2.23e-08	3.92e-07	1.23474	up	MULTISPECIES: cation transporter
gene2205	SE2147	2.23e-08	3.92e-07	-1.25225	down	MULTISPECIES: amino acid transporter
gene2087	SE2029	2.3e-08	4.01e-07	1.35794	up	MULTISPECIES: DUF1307 domain-containing protein
gene586	SE0584	2.88e-08	4.99e-07	1.27401	up	MULTISPECIES: hypothetical protein
gene138	SE0137	3.87e-08	6.64e-07	1.15792	up	MULTISPECIES: arsenical pump-driving ATPase
gene2177	SE2119	4.06e-08	6.92e-07	1.13623	up	MULTISPECIES: copper-exporting P-type ATPase A
gene1430	SE1425	4.11e-08	6.96e-07	1.13806	up	MULTISPECIES: YtxH domain-containing protein
gene2133	SE2075	4.6e-08	7.72e-07	-1.85328	down	MULTISPECIES: HAD family hydrolase
gene1568	SEt26	5.43e-08	9.06e-07	-1.20815	down	_
gene1410	SE1405	5.65e-08	9.37e-07	1.12888	up	MULTISPECIES: serine protease
gene388	SE0387	5.74e-08	9.45e-07	1.12553	up	MULTISPECIES: hypothetical protein
gene1224	SE1219	5.79e-08	9.46e-07	-2.56886	down	transposase
gene507	SE0506	7.48e-08	1.21e-06	1.20148	up	MULTISPECIES: bifunctional acetaldehyde-CoA/alcohol dehydrogenase
gene2008	SE1950	8.18e-08	1.32e-06	-1.12687	down	MULTISPECIES: quinone oxidoreductase
gene1534	SE1521	9.17e-08	1.46e-06	1.11404	up	foldase
gene38	SE0037	9.18e-08	1.46e-06	1.36226	up	recombinase RecA
gene293	cysS	1.14e-07	1.8e-06	1.11001	up	MULTISPECIES: cysteine--tRNA ligase
gene1954	SE1896	1.15e-07	1.8e-06	1.11622	up	MULTISPECIES: hypothetical protein
gene1293	SE1288	1.18e-07	1.84e-06	-1.16912	down	MULTISPECIES: acetyl-CoA carboxylase biotin carboxylase subunit
gene788	SE0784	1.21e-07	1.87e-06	1.1522	up	cytochrome ubiquinol oxidase subunit I
gene1141	SE1136	1.22e-07	1.88e-06	1.15527	up	MULTISPECIES: DUF1798 domain-containing protein
gene1267	rpsU	1.25e-07	1.9e-06	1.10644	up	MULTISPECIES: 30S ribosomal protein S21
gene1681	SE1637	1.29e-07	1.95e-06	1.10771	up	MULTISPECIES: histidine kinase
gene1616	SE1572	1.29e-07	1.95e-06	1.10657	up	MULTISPECIES: hypothetical protein
gene1709	SEr05	1.35e-07	2.03e-06	-1.09167	down	hypothetical protein S103564_1172, partial
gene1674	groES	1.41e-07	2.1e-06	-1.09013	down	MULTISPECIES: co-chaperone GroES
gene389	SE0388	1.45e-07	2.14e-06	1.17913	up	MULTISPECIES: hypothetical protein
gene910	SE0905	1.52e-07	2.24e-06	-1.11352	down	MULTISPECIES:
gene987	SE0982	1.55e-07	2.27e-06	-1.11025	down	MULTISPECIES: RNA chaperone Hfq
gene396	SE0395	1.73e-07	2.51e-06	1.44283	up	MULTISPECIES: DUF2922 domain-containing protein
gene1622	SE1578	2.14e-07	3.09e-06	1.07827	up	MULTISPECIES: non-heme ferritin
gene1340	SE1335	2.2e-07	3.16e-06	1.18123	up	MULTISPECIES: hypothetical protein
gene397	SE0396	2.22e-07	3.16e-06	1.4499	up	MULTISPECIES: hypothetical protein
plasmid04_gene10	SE_p411	3.42e-07	4.85e-06	1.19074	up	recombinase family protein
gene733	SE0731	3.54e-07	4.99e-06	1.2172	up	MULTISPECIES: competence protein ComK
gene1977	SE1919	3.61e-07	5.05e-06	1.10133	up	MULTISPECIES: DNA-3-methyladenine glycosylase
plasmid01_gene1	SE_p102	3.67e-07	5.11e-06	1.19027	up	plasmid recombination protein
gene1585	SE1544	3.83e-07	5.21e-06	-1.06928	down	hypothetical protein
gene1710	SE1664	3.83e-07	5.21e-06	-1.06928	down	hypothetical protein
gene1812	SE1755	3.83e-07	5.21e-06	-1.06928	down	hypothetical protein
gene2374	SE2304	3.83e-07	5.21e-06	-1.06928	down	hypothetical protein
gene2373	SEr15	4.72e-07	6.38e-06	-1.04219	down	hypothetical protein S103564_1172, partial
gene269	SE0268	5.36e-07	7.21e-06	1.04707	up	PF11208 family protein
gene622	SE0620	5.51e-07	7.37e-06	1.10263	up	MULTISPECIES: DUF86 domain-containing protein
gene772	SE0768	5.57e-07	7.41e-06	-1.07975	down	MULTISPECIES: amidophosphoribosyltransferase
gene1394	tpx	5.89e-07	7.79e-06	1.03841	up	MULTISPECIES: 2-Cys peroxiredoxin
gene165	uhpT	5.97e-07	7.81e-06	-1.75976	down	sugar phosphate antiporter
gene1537	SE1524	5.98e-07	7.81e-06	1.04295	up	MULTISPECIES: DNA double-strand break repair Rad50 ATPase
gene651	SE0649	6.31e-07	8.2e-06	1.07871	up	polyribonucleotide nucleotidyltransferase, partial
gene1558	SEt16	6.37e-07	8.24e-06	-1.48887	down	_
gene2283	SE2225	6.6e-07	8.49e-06	1.15295	up	MULTISPECIES: acetoin reductase
gene1153	SE1148	7.94e-07	1.02e-05	1.0194	up	zinc metallopeptidase
gene1580	SEt38	9.01e-07	1.15e-05	-1.08485	down	_
gene2327	SEt54	9.1e-07	1.15e-05	-1.28703	down	_
gene868	SE0863	1.02e-06	1.29e-05	1.02018	up	MULTISPECIES: YggS family pyridoxal phosphate-dependent enzyme
gene815	SE0811	1.05e-06	1.31e-05	1.03955	up	MULTISPECIES: hypothetical protein
gene2209	SE2151	1.32e-06	1.64e-05	-1.12165	down	MULTISPECIES: hypothetical protein
gene1516	SEt08	1.46e-06	1.81e-05	-1.24378	down	_
gene2446	SE2374	1.51e-06	1.85e-05	-1.33755	down	hypothetical protein SEVCU120_1146
gene1905	moaC	1.51e-06	1.85e-05	1.06414	up	MULTISPECIES: cyclic pyranopterin monophosphate synthase MoaC
gene727	SE0725	1.64e-06	2e-05	1.031	up	MULTISPECIES: bifunctional metallophosphatase/5'-nucleotidase
gene1556	SE1543	1.86e-06	2.25e-05	1.01583	up	MULTISPECIES: serine protease
gene1740	SE1691	1.87e-06	2.25e-05	-1.03673	down	hydroxyethylthiazole kinase
gene1581	SEt39	2e-06	2.38e-05	-1.0711	down	_
gene918	rpsP	2.12e-06	2.5e-05	1.06799	up	MULTISPECIES: 30S ribosomal protein S16
gene1582	SEt40	2.18e-06	2.56e-05	-1.2246	down	_
gene242	SE0241	2.37e-06	2.76e-05	-1.04139	down	MULTISPECIES: multidrug resistance protein
gene1110	SE1105	2.41e-06	2.79e-05	3.67401	up	MULTISPECIES: carbohydrate ABC transporter permease
gene1126	SE1121	2.51e-06	2.9e-05	1.12336	up	MULTISPECIES: ABC transporter ATP-binding protein
gene2414	SE2342	2.73e-06	3.12e-05	-1.1126	down	MULTISPECIES: hypothetical protein
gene233	SE0232	3.18e-06	3.58e-05	-1.10818	down	MULTISPECIES: 5'-nucleotidase, lipoprotein e(P4) family
gene2060	SE2002	3.31e-06	3.69e-05	1.04096	up	MULTISPECIES: hypothetical protein
gene393	SE0392	3.91e-06	4.32e-05	1.03651	up	MULTISPECIES: membrane protein
gene779	SE0775	4.12e-06	4.53e-05	-1.14088	down	MULTISPECIES: thiamine ABC transporter permease
gene1539	SE1526	4.46e-06	4.86e-05	1.00356	up	YlbF/YmcA family competence regulator
gene299	secE	4.79e-06	5.15e-05	1.19682	up	MULTISPECIES: protein translocase subunit SecE
gene774	SE0770	4.91e-06	5.26e-05	-1.01586	down	MULTISPECIES: phosphoribosylglycinamide formyltransferase
gene1741	SE1692	5.09e-06	5.42e-05	-1.01455	down	phosphomethylpyrimidine kinase
gene2413	SE2341	6.15e-06	6.38e-05	-1.25126	down	MULTISPECIES: DUF4352 domain-containing protein
gene1295	SE1290	6.97e-06	7.07e-05	-1.09141	down	MULTISPECIES: allophanate hydrolase
gene1804	SEt45	9.45e-06	9.23e-05	-2.26688	down	_
gene1695	SE1651	1.22e-05	0.000116712	1.11394	up	MULTISPECIES: ribosomal-protein-alanine N-acetyltransferase
gene1108	SE1103	1.29e-05	0.00012236	1.8082	up	MATE domain protein
gene380	SE0379	1.56e-05	0.00014611	1.02586	up	PF09148 domain protein
gene2332	SEt59	1.73e-05	0.000160415	-1.33467	down	_
gene769	SE0765	1.75e-05	0.000161105	-1.28266	down	MULTISPECIES: phosphoribosylformylglycinamidine synthase subunit PurS
gene1275	SE1270	1.96e-05	0.000179238	-1.09816	down	MULTISPECIES: coproporphyrinogen III oxidase
gene2462	SE2390	2.13e-05	0.000194517	-1.31145	down	MULTISPECIES: hypothetical protein
gene1294	SE1289	2.31e-05	0.000209257	-1.05668	down	MULTISPECIES: acetyl-CoA carboxylase biotin carboxyl carrier protein subunit
gene576	SE0574	2.43e-05	0.000218671	1.77302	up	MULTISPECIES: glyoxalase
gene108	SE0107	2.6e-05	0.000230563	-3.97307	down	MULTISPECIES: ArgR family transcriptional regulator
gene49	SE0048	3.36e-05	0.000289207	-2.53854	down	MULTISPECIES: DUF2871 domain-containing protein
gene1107	SE1102	3.72e-05	0.000317099	2.29442	up	MULTISPECIES: DeoR family transcriptional regulator
gene2254	SE2196	3.95e-05	0.000335402	1.04833	up	MULTISPECIES: hypothetical protein
gene1018	SE1013	4.1e-05	0.000346953	-1.15977	down	IS200/IS605 family transposase
gene382	SE0381	5.63e-05	0.000453357	1.35471	up	MULTISPECIES: endonuclease III
gene557	SE0555	5.65e-05	0.000453357	2.038	up	MULTISPECIES: hypothetical protein
plasmid05_gene5	SE_p506	5.69e-05	0.000454068	2.27886	up	recombinase family protein
gene243	SE0242	7.42e-05	0.000573947	-1.13432	down	multidrug MFS transporter
gene2331	SEt58	7.53e-05	0.000581024	-1.01574	down	_
gene99	SE0098	8.22e-05	0.000630197	2.92449	up	hypothetical protein
gene1586	SEt41	8.94e-05	0.000676098	-1.00378	down	hypothetical protein BSNT_06452
gene53	SE0052	0.000103608	0.000769051	2.5223	up	DUF1643 domain-containing protein
gene1004	SE0999	0.000104815	0.000775567	1.26972	up	MULTISPECIES: ABC transporter permease
gene1533	SE1520	0.000111411	0.000815759	1.34739	up	MULTISPECIES: hypothetical protein
gene1515	SEt07	0.000128569	0.000916739	-1.78129	down	_
gene1346	SE1341	0.000140522	0.000989965	1.07106	up	MULTISPECIES: aminopeptidase
gene8	SE0009	0.000154498	0.00107873	-1.19353	down	MULTISPECIES: branched-chain amino acid ABC transporter permease
gene1109	SE1104	0.000156954	0.00109264	2.31094	up	MULTISPECIES: phosphohydrolase
gene1233	SE1228	0.000184687	0.0012744	1.95081	up	MULTISPECIES: competence protein ComGC
gene1952	SE1894	0.000211027	0.00143927	1.09579	up	membrane protein
gene585	SE0583	0.000215347	0.0014519	1.25898	up	MULTISPECIES: orthopoxovirus protein, PF05708 family
gene1550	SE1537	0.000215347	0.0014519	-1.05898	down	MULTISPECIES: tRNA (uridine(34)/cytosine(34)/5-carboxymethylaminomethyluridine(34)-2'-O)-methyltransferase TrmL
gene2173	SE2115	0.000259738	0.00173134	1.03006	up	MULTISPECIES: iron transporter FeoA
gene132	SE0131	0.000321296	0.00208267	1.33951	up	hypothetical protein, partial
plasmid04_gene13	SE_p414	0.000352487	0.00226612	4.58269	up	MULTISPECIES: universal stress protein
plasmid04_gene3	SE_p404	0.000352487	0.00226612	-4.42502	down	DUF3847 domain-containing protein
gene169	SE0168	0.00041343	0.00260805	-2.4961	down	MULTISPECIES: CDP-glycerol glycerophosphotransferase
gene1061	SE1056	0.000464327	0.00289037	1.64333	up	MULTISPECIES: hypothetical protein
gene799	SE0795	0.000467602	0.00289587	-1.41176	down	MULTISPECIES: hypothetical protein
gene2450	SE2378	0.000494103	0.00303557	-1.0783	down	MULTISPECIES: chromosome partitioning protein ParB
gene2457	SE2385	0.000556462	0.00335732	-2.00878	down	MULTISPECIES: hypothetical protein
gene874	SE0869	0.000642964	0.00383011	1.05045	up	MULTISPECIES: glyoxalase
gene1470	SE1465	0.000667207	0.00392484	4.46898	up	hypothetical protein
gene241	SE0240	0.000764908	0.00440796	-1.43222	down	MULTISPECIES: hypothetical protein
gene1235	SE1230	0.00078831	0.00452413	1.30523	up	MULTISPECIES: competence protein ComGA
gene1452	SE1447	0.000949785	0.00530842	1.50831	up	MULTISPECIES: competence protein ComK
gene335	SE0334	0.00117769	0.0064146	1.81886	up	MULTISPECIES: arsenic transporter, partial
gene2415	SE2343	0.001266	0.00683235	-1.47187	down	MULTISPECIES: hypothetical protein
gene166	SE0165	0.00206394	0.0102457	-1.20019	down	MULTISPECIES: DNA-binding response regulator
gene2085	SE2027	0.00214466	0.0105794	-1.38341	down	MULTISPECIES: CPBP family intramembrane metalloprotease
gene1713	SEt44	0.0023906	0.0115981	-1.36789	down	_
gene732	SE0730	0.00250381	0.0120975	2.58798	up	hypothetical protein
gene27	SE0026	0.00312085	0.0145702	1.03133	up	MULTISPECIES: spermidine N1-acetyltransferase
gene224	SE0223	0.00397843	0.0176627	-1.4261	down	MULTISPECIES: ABC transporter permease
gene2195	SE2137	0.00406743	0.01799	-1.15902	down	hypothetical protein SEVCU057_2444
gene222	SE0221	0.00418133	0.0184205	-1.45941	down	MULTISPECIES: thioesterase
plasmid04_gene2	SE_p403	0.00464265	0.0201056	-3.83457	down	hypothetical protein
gene2262	SE2204	0.00474306	0.0204403	1.43814	up	MULTISPECIES: hypothetical protein
gene2471	SE2399	0.00483422	0.0206911	1.27589	up	MULTISPECIES: hypothetical protein
gene1712	SEt43	0.00483422	0.0206911	-1.07179	down	_
gene2416	SE2344	0.00526378	0.0222764	-1.20751	down	MULTISPECIES: hypothetical protein
gene2417	SE2345	0.00541147	0.0227785	-1.0246	down	MULTISPECIES: site-specific integrase
gene344	SE0343	0.00564883	0.0235251	1.39855	up	HAD family hydrolase
gene1023	rpsN	0.00722371	0.028567	-1.02016	down	MULTISPECIES: 30S ribosomal protein S14
gene272	hisG	0.0101133	0.0371241	1.42583	up	MULTISPECIES: ATP phosphoribosyltransferase
gene2310	SE2253	0.0107729	0.0388782	-1.30459	down	MULTISPECIES: phosphonate ABC transporter, permease protein PhnE
gene2135	SE2077	0.0117464	0.0417513	1.06621	up	MULTISPECIES: N-acetyltransferase
gene613	SE0611	0.0139512	0.0480633	2.20074	up	hypothetical protein
