# Supplementary material for: RNA-Seq analysis of differentially expressed genes of Staphylococcus epidermidis isolated from postoperative endophthalmitis and the healthy conjunctiva
Source: Sci Rep. 2020 Aug 28;10:14234. doi: 10.1038/s41598-020-71050-6 (PMC7455711; doi:10.1038/s41598-020-71050-6)
Supplement: Supplementary file 2 — Supplementary Table S2. [file 41598_2020_71050_MOESM2_ESM.xlsx]

## Sheet: P-Se_vs_NP-Se.DEG.Go.enrich
RNA-Seq analysis of differentially expressed genes of Staphylococcus epidermidis isolated from postoperative endophthalmitis and healthy conjunctiva Qing Liu, Nan Chen, Huabo Chen, Yusen Huang
This material showed more detailed information about GO functional analysis of 281 differentially expressed gene (DEGs)
id	description	ratio_in_study	ratio_in_pop	p_uncorrected	p_fdr	namespace	genes_in_study
GO:0042592	homeostatic process	9/281	26/2558	0.00118	0.214	biological_process	gene1822;gene1394;gene1679;gene596;gene1622;gene1787;gene842;gene2155;gene2242
GO:0019725	cellular homeostasis	8/281	23/2558	0.00215	0.432	biological_process	gene1822;gene1394;gene596;gene1622;gene1787;gene842;gene2155;gene2242
GO:0045454	cell redox homeostasis	5/281	18/2558	0.0397	1	biological_process	gene1394;gene596;gene842;gene2155;gene2242
GO:0046916	cellular transition metal ion homeostasis	3/281	3/2558	0.00131	0.22	biological_process	gene1822;gene1622;gene1787
GO:0006879	cellular iron ion homeostasis	3/281	3/2558	0.00131	0.22	biological_process	gene1822;gene1622;gene1787
GO:0004022	alcohol dehydrogenase (NAD) activity	4/281	7/2558	0.00381	0.544	molecular_function	gene376;gene507;gene2156;gene2008
GO:0006875	cellular metal ion homeostasis	3/281	3/2558	0.00131	0.22	biological_process	gene1822;gene1622;gene1787
GO:0030003	cellular cation homeostasis	3/281	4/2558	0.00482	0.688	biological_process	gene1822;gene1622;gene1787
GO:0055065	metal ion homeostasis	3/281	4/2558	0.00482	0.688	biological_process	gene1822;gene1622;gene1787
GO:0055072	iron ion homeostasis	3/281	4/2558	0.00482	0.688	biological_process	gene1822;gene1622;gene1787
GO:0055076	transition metal ion homeostasis	3/281	4/2558	0.00482	0.688	biological_process	gene1822;gene1622;gene1787
GO:0018904	ether metabolic process	3/281	5/2558	0.0111	0.88	biological_process	gene596;gene842;gene2155
GO:0006662	glycerol ether metabolic process	3/281	5/2558	0.0111	0.88	biological_process	gene596;gene842;gene2155
GO:0055080	cation homeostasis	3/281	5/2558	0.0111	0.88	biological_process	gene1822;gene1622;gene1787
GO:0055082	cellular chemical homeostasis	3/281	5/2558	0.0111	0.88	biological_process	gene1822;gene1622;gene1787
GO:0006873	cellular ion homeostasis	3/281	5/2558	0.0111	0.88	biological_process	gene1822;gene1622;gene1787
GO:0003905	alkylbase DNA N-glycosylase activity	2/281	2/2558	0.012	0.954	molecular_function	gene1977;gene1345
GO:0030420	establishment of competence for transformation	3/281	5/2558	0.0111	0.88	biological_process	gene1233;gene1452;gene733
GO:0019152	acetoin dehydrogenase activity	2/281	2/2558	0.012	0.954	molecular_function	gene2283;gene198
GO:0008199	ferric iron binding	2/281	2/2558	0.012	0.954	molecular_function	gene1622;gene1787
GO:0050801	ion homeostasis	3/281	6/2558	0.0204	0.994	biological_process	gene1822;gene1622;gene1787
GO:0000150	recombinase activity	5/281	14/2558	0.0134	0.988	molecular_function	plasmid05_gene5;plasmid04_gene9;gene38;plasmid04_gene11;plasmid04_gene10
GO:0048878	chemical homeostasis	3/281	6/2558	0.0204	0.994	biological_process	gene1822;gene1622;gene1787
GO:0098771	inorganic ion homeostasis	3/281	6/2558	0.0204	0.994	biological_process	gene1822;gene1622;gene1787
GO:0015035	protein disulfide oxidoreductase activity	3/281	6/2558	0.0204	0.994	molecular_function	gene596;gene842;gene2155
GO:0006527	arginine catabolic process	3/281	6/2558	0.0204	0.994	biological_process	gene107;gene104;gene106
GO:0006284	base-excision repair	3/281	7/2558	0.0328	0.998	biological_process	gene1977;gene382;gene1345
GO:0005623	cell	6/281	21/2558	0.0217	0.996	cellular_component	gene1394;gene596;gene1787;gene842;gene2155;gene2242
GO:0016798	hydrolase activity, acting on glycosyl bonds	5/281	17/2558	0.0314	0.998	molecular_function	gene1977;gene2184;gene382;gene1345;gene759
GO:0000041	transition metal ion transport	3/281	8/2558	0.0483	1	biological_process	gene2177;gene2178;gene1622
GO:0045150	acetoin catabolic process	2/281	2/2558	0.012	0.954	biological_process	gene2283;gene198
GO:0042182	ketone catabolic process	2/281	2/2558	0.012	0.954	biological_process	gene2283;gene198
GO:0002790	peptide secretion	2/281	3/2558	0.0335	1	biological_process	gene299;gene1233
GO:0046903	secretion	2/281	3/2558	0.0335	1	biological_process	gene299;gene1233
GO:0009306	protein secretion	2/281	3/2558	0.0335	1	biological_process	gene299;gene1233
GO:0045149	acetoin metabolic process	2/281	3/2558	0.0335	1	biological_process	gene2283;gene198
GO:0032940	secretion by cell	2/281	3/2558	0.0335	1	biological_process	gene299;gene1233
