# Supplementary material for: RNA-Seq analysis of differentially expressed genes of Staphylococcus epidermidis isolated from postoperative endophthalmitis and the healthy conjunctiva
Source: Sci Rep. 2020 Aug 28;10:14234. doi: 10.1038/s41598-020-71050-6 (PMC7455711; doi:10.1038/s41598-020-71050-6)
Supplement: Supplementary file 3 — Supplementary Table S3. [file 41598_2020_71050_MOESM3_ESM.xlsx]

## Sheet: P-Se_vs_NP-Se.DEG.Ko.enrich
RNA-Seq analysis of differentially expressed genes of Staphylococcus epidermidis isolated from postoperative endophthalmitis and healthy conjunctiva Qing Liu, Nan Chen, Huabo Chen, Yusen Huang
This material showed more detailed information about KEGG pathway analysis of 281 differentially expressed gene (DEGs)
#Term	ID	Input number	Background number	P-Value	Corrected P-Value	Input	Hyperlink
Degradation of aromatic compounds	ko01220	3	7	0.0240727	0.336653	gene507|gene2008|gene376	http://www.genome.jp/kegg-bin/show_pathway?ko01220/K13953%09red/K04072%09red/K00001%09red
Naphthalene degradation	ko00626	3	7	0.0240727	0.336653	gene507|gene2008|gene376	http://www.genome.jp/kegg-bin/show_pathway?ko00626/K13953%09red/K04072%09red/K00001%09red
Tyrosine metabolism	ko00350	3	7	0.0240727	0.336653	gene507|gene2008|gene376	http://www.genome.jp/kegg-bin/show_pathway?ko00350/K13953%09red/K04072%09red/K00001%09red
Chloroalkane and chloroalkene degradation	ko00625	3	9	0.0400561	0.336653	gene507|gene2008|gene376	http://www.genome.jp/kegg-bin/show_pathway?ko00625/K13953%09red/K04072%09red/K00001%09red
Butanoate metabolism	ko00650	4	17	0.0453852	0.336653	gene507|gene198|gene2283|gene215	http://www.genome.jp/kegg-bin/show_pathway?ko00650/K00656%09red/K04072%09red/K03366%09red
Propanoate metabolism	ko00640	4	18	0.0527274	0.336653	gene1293|gene1294|gene215|gene2156	http://www.genome.jp/kegg-bin/show_pathway?ko00640/K00656%09red/K18369%09red/K01961%09red/K02160%09red
Fatty acid degradation	ko00071	3	11	0.0601925	0.336653	gene507|gene2008|gene376	http://www.genome.jp/kegg-bin/show_pathway?ko00071/K13953%09red/K04072%09red/K00001%09red
Drug metabolism - cytochrome P450	ko00982	2	5	0.0732928	0.336653	gene2008|gene376	http://www.genome.jp/kegg-bin/show_pathway?ko00982/K13953%09red/K00001%09red
Metabolism of xenobiotics by cytochrome P450	ko00980	2	5	0.0732928	0.336653	gene2008|gene376	http://www.genome.jp/kegg-bin/show_pathway?ko00980/K13953%09red/K00001%09red
Retinol metabolism	ko00830	2	5	0.0732928	0.336653	gene2008|gene376	http://www.genome.jp/kegg-bin/show_pathway?ko00830/K13953%09red/K00001%09red
Two-component system	ko02020	7	51	0.0839735	0.336653	gene165|gene166|gene1679|gene431|gene788|gene1680|gene1681	http://www.genome.jp/kegg-bin/show_pathway?ko02020/K07784%09red/K07800%09red/K11632%09red/K07813%09red/K07706%09red/K00425%09red/K07720%09red
Glutathione metabolism	ko00480	3	13	0.0841633	0.336653	gene2242|gene2241|plasmid04_gene7	http://www.genome.jp/kegg-bin/show_pathway?ko00480/K00432%09red/K00681%09red/K00383%09red
Tetracycline biosynthesis	ko00253	2	6	0.0935952	0.345582	gene1293|gene1294	http://www.genome.jp/kegg-bin/show_pathway?ko00253/K01961%09red/K02160%09red
Fatty acid biosynthesis	ko00061	3	15	0.111539	0.372039	gene910|gene1293|gene1294	http://www.genome.jp/kegg-bin/show_pathway?ko00061/K00645%09red/K01961%09red/K02160%09red
Pyruvate metabolism	ko00620	6	45	0.116262	0.372039	gene215|gene507|gene1293|gene1294|gene2132|gene2218	http://www.genome.jp/kegg-bin/show_pathway?ko00620/K02160%09red/K01006%09red/K00656%09red/K03778%09red/K01961%09red/K04072%09red
Fatty acid metabolism	ko01212	3	17	0.141826	0.425477	gene910|gene1293|gene1294	http://www.genome.jp/kegg-bin/show_pathway?ko01212/K00645%09red/K01961%09red/K02160%09red
Base excision repair	ko03410	2	10	0.186104	0.52547	gene1345|gene1977	http://www.genome.jp/kegg-bin/show_pathway?ko03410/K01246%09red/K03652%09red
Thiamine metabolism	ko00730	2	11	0.210919	0.534755	gene1741|gene1740	http://www.genome.jp/kegg-bin/show_pathway?ko00730/K00878%09red/K00941%09red
Arginine and proline metabolism	ko00330	4	32	0.211674	0.534755	gene107|gene47|gene27|gene104	http://www.genome.jp/kegg-bin/show_pathway?ko00330/K00657%09red/K00611%09red/K01478%09red
Carbon fixation in photosynthetic organisms	ko00710	2	13	0.261319	0.627166	gene2218|gene1366	http://www.genome.jp/kegg-bin/show_pathway?ko00710/K00134%09red/K01006%09red
RNA degradation	ko03018	2	15	0.31185	0.696238	gene1673|gene987	http://www.genome.jp/kegg-bin/show_pathway?ko03018/K04077%09red/K03666%09red
Carbon fixation pathways in prokaryotes	ko00720	3	27	0.319109	0.696238	gene1293|gene2218|gene1294	http://www.genome.jp/kegg-bin/show_pathway?ko00720/K01006%09red/K01961%09red/K02160%09red
Glycolysis / Gluconeogenesis	ko00010	4	42	0.363104	0.757783	gene507|gene2008|gene376|gene1366	http://www.genome.jp/kegg-bin/show_pathway?ko00010/K13953%09red/K00134%09red/K04072%09red/K00001%09red
Taurine and hypotaurine metabolism	ko00430	1	6	0.381423	0.762846	plasmid04_gene7	http://www.genome.jp/kegg-bin/show_pathway?ko00430/K00681%09red
Ribosome	ko03010	5	59	0.419513	0.780076	gene918|gene1277|gene298|gene1267|gene1023	http://www.genome.jp/kegg-bin/show_pathway?ko03010/K02913%09red/K02954%09red/K02968%09red/K02959%09red/K02970%09red
HIF-1 signaling pathway	ko04066	1	7	0.422541	0.780076	gene1366	http://www.genome.jp/kegg-bin/show_pathway?ko04066/K00134%09red
Peptidoglycan biosynthesis	ko00550	2	21	0.456719	0.811945	gene455|gene1603	http://www.genome.jp/kegg-bin/show_pathway?ko00550/K06153%09red/K04478%09red
One carbon pool by folate	ko00670	1	10	0.530328	0.853677	gene774	http://www.genome.jp/kegg-bin/show_pathway?ko00670/K11175%09red
Sulfur relay system	ko04122	1	11	0.561622	0.853677	gene1905	http://www.genome.jp/kegg-bin/show_pathway?ko04122/K03637%09red
Bacterial secretion system	ko03070	1	13	0.61814	0.853677	gene299	http://www.genome.jp/kegg-bin/show_pathway?ko03070/K03073%09red
Staphylococcus aureus infection	ko05150	1	13	0.61814	0.853677	gene431	http://www.genome.jp/kegg-bin/show_pathway?ko05150/K11632%09red
Lysine biosynthesis	ko00300	1	13	0.61814	0.853677	gene217	http://www.genome.jp/kegg-bin/show_pathway?ko00300/K01439%09red
Histidine metabolism	ko00340	1	13	0.61814	0.853677	gene272	http://www.genome.jp/kegg-bin/show_pathway?ko00340/K00765%09red
beta-Lactam resistance	ko01501	1	15	0.667427	0.853677	plasmid05_gene6	http://www.genome.jp/kegg-bin/show_pathway?ko01501/K02172%09red
Porphyrin and chlorophyll metabolism	ko00860	1	15	0.667427	0.853677	gene1275	http://www.genome.jp/kegg-bin/show_pathway?ko00860/K02495%09red
DNA replication	ko03030	1	16	0.68965	0.853677	gene1744	http://www.genome.jp/kegg-bin/show_pathway?ko03030/K03111%09red
Protein export	ko03060	1	17	0.710401	0.853677	gene299	http://www.genome.jp/kegg-bin/show_pathway?ko03060/K03073%09red
Mismatch repair	ko03430	1	17	0.710401	0.853677	gene1744	http://www.genome.jp/kegg-bin/show_pathway?ko03430/K03111%09red
Alanine, aspartate and glutamate metabolism	ko00250	1	17	0.710401	0.853677	gene772	http://www.genome.jp/kegg-bin/show_pathway?ko00250/K00764%09red
Folate biosynthesis	ko00790	1	18	0.729776	0.853677	gene1905	http://www.genome.jp/kegg-bin/show_pathway?ko00790/K03637%09red
Carbon metabolism	ko01200	5	89	0.760733	0.853677	gene1293|gene2103|gene2218|gene1294|gene1366	http://www.genome.jp/kegg-bin/show_pathway?ko01200/K01006%09red/K00134%09red/K01961%09red/K02160%09red/K00851%09red
ABC transporters	ko02010	5	89	0.760733	0.853677	gene1110|gene2310|plasmid06_gene1|gene431|gene224	http://www.genome.jp/kegg-bin/show_pathway?ko02010/K11632%09red/K02042%09red/K17320%09red/K05846%09red/K09692%09red
Homologous recombination	ko03440	1	20	0.764753	0.853677	gene1744	http://www.genome.jp/kegg-bin/show_pathway?ko03440/K03111%09red
Pentose phosphate pathway	ko00030	1	23	0.808976	0.870023	gene2103	http://www.genome.jp/kegg-bin/show_pathway?ko00030/K00851%09red
Aminoacyl-tRNA biosynthesis	ko00970	1	24	0.821801	0.870023	gene293	http://www.genome.jp/kegg-bin/show_pathway?ko00970/K01883%09red
Oxidative phosphorylation	ko00190	1	25	0.833772	0.870023	gene788	http://www.genome.jp/kegg-bin/show_pathway?ko00190/K00425%09red
Purine metabolism	ko00230	2	58	0.917509	0.93703	gene774|gene772	http://www.genome.jp/kegg-bin/show_pathway?ko00230/K11175%09red/K00764%09red
Biosynthesis of amino acids	ko01230	4	104	0.938284	0.938284	gene272|gene217|gene1366|gene104	http://www.genome.jp/kegg-bin/show_pathway?ko01230/K01439%09red/K00134%09red/K00611%09red/K00765%09red
##Databases: KEGG PATHWAY
##Statistical test method: hypergeometric test / Fisher's exact test
##FDR correction method: Benjamini and Hochberg
